# Supplementary material for: Gray Matter Abnormalities in Temporal Lobe Epilepsy: Relationships with Resting-State Functional Connectivity and Episodic Memory Performance
Source: PLoS One. 2016 May 12;11(5):e0154660. doi: 10.1371/journal.pone.0154660 (PMC4865085; doi:10.1371/journal.pone.0154660)
Supplement: S1 Dataset — The clusters in each file are described in Table 2 and illustrated on Fig 1. (ZIP) [file pone.0154660.s002.zip]

Archive with 2 entries (2 files):
- S1Dataset/CTL-LTLE.nii
- S1Dataset/CTL-RTLE.nii
